# Supplementary material for: Virtual Monochromatic Images from Dual-Energy Computed Tomography Do Not Improve the Detection of Synovitis in Hand Arthritis
Source: Diagnostics (Basel). 2022 Aug 4;12(8):1891. doi: 10.3390/diagnostics12081891 (PMC9406820; doi:10.3390/diagnostics12081891)
Supplement: Supplementary file 1 [file diagnostics-12-01891-s001.zip]

Archive with 1 entries (1 files):
- Supplement Table S1 VMI.pdf
